# Supplementary material for: Pulsed lavage cleansing of osteochondral grafts depends on lavage duration, flow intensity, and graft storage condition
Source: PLoS One. 2017 May 2;12(5):e0176934. doi: 10.1371/journal.pone.0176934 (PMC5413053; doi:10.1371/journal.pone.0176934)
Supplement: S1 Table — (XLSX) [file pone.0176934.s001.xlsx]

## Sheet: S1 Table
										EMS (%)	EMS (%)	EMS (%)	Arcsine (angle)	Arcsine (angle)	Arcsine (angle)
Grp	ID	source	storage	diam (mm)	flow	sex	age (yr)	T1 (s)	T2 (s)	T0	T1	T2	T0	T1	T2
1	OCAI_W7	OCT	FROZEN	20	standard	M	69	45	120	50.2	96.8	98.8	45.1146	79.6952	83.7109
1	OCAI_W8	OCT	FROZEN	20	standard	M	55	45	120	42.8	83.1	89.1	40.8603	65.7263	70.722
1	OCAI_W11	OCT	FROZEN	20	standard	F	75	45	120	30.3	80	85.3	33.3982	63.4349	67.4552
1	OCAI_W12	OCT	FROZEN	20	standard	M	41	45	120	22.7	87	93	28.4535	68.8657	74.6583
1	OCAI_W13	OCT	FROZEN	20	standard	F	71	45	120	25.8	95.2	94.8	30.5265	77.3445	76.8186
1	OCAI_W24	OCT	FROZEN	20	standard	F	69	45	120	19.3	82.7	93.6	26.0604	65.4219	75.3459
1	OCAI_W25	OCT	FROZEN	20	standard	M	75	45	120	13.1	77	88.3	21.2193	61.3418	69.998
2	OCAI_W14	OCT	FRESH	20	standard	M	77	45	120	2.4	8.2	15.6	8.91212	16.6399	23.264
2	OCAI_W15	OCT	FRESH	20	standard	F	72	45	120	12.7	26	50.1	20.8775	30.6573	45.0573
2	OCAI_W17	OCT	FRESH	20	standard	M	84	45	120	4	13.7	32.4	11.537	21.724	34.6952
2	OCAI_W18	OCT	FRESH	20	standard	F	54	45	120	8.6	61.2	83.1	17.0531	51.472	65.7263
2	OCAI_W19	OCT	FRESH	20	standard	F	49	45	120	6.5	28	52.2	14.7707	31.9481	46.2609
2	OCAI_W20	OCT	FRESH	20	standard	F	49	45	120	8.4	36	47.8	16.8476	36.8699	43.7391
2	OCAI_W22	OCT	FRESH	20	standard	F	69	45	120	6.4	48.1	65.4	14.6541	43.9111	53.9694
3	OCAI_W26	OCA	FRESH	20	standard	M	19	45	120	20.2	47.4	67.9	26.708	43.5096	55.4887
3	OCAI_W27	OCA	FRESH	20	standard	M	34	45	120	4.5	36.6	61.2	12.2473	37.2274	51.472
3	OCAI_W28	OCA	FRESH	20	standard	M	35	45	120	5.5	35.2	53.7	13.5634	36.3912	47.1219
4	OCAI_W26	OCA	FRESH	20	high	M	19	45	120	67.9	85.2	87.8	55.4887	67.3744	69.5564
4	OCAI_W27	OCA	FRESH	20	high	M	34	45	120	61.2	63.9	70.4	51.472	53.0704	57.0396
4	OCAI_W28	OCA	FRESH	20	high	M	35	45	120	53.7	57.7	76.5	47.1219	49.4294	61.0027
GROSS	OCAI_W35	OCT	FROZEN	20	-	F	61	-	-
GROSS	OCAI_W31	OCT	FRESH	20	-	F	55	-	-
GROSS	OCAI_W32	OCA	FRESH	20	-	M	31	-	-
1	mean	OCT	FROZEN	20	standard		65	45	120	29.1714	85.9714	91.8429	32.2333	68.8329	74.1013
	SE						4.74091			4.97181	2.83924	1.72141	3.15596	2.65911	2.03549
	N						7
	SD						12.5433			13.1542	7.51193	4.55443	8.34988	7.03534	5.3854
2	mean	OCT	FRESH	20	standard		64.8571	45	120	7	31.6	49.5143	14.9503	33.3175	44.6732
	SE						5.35158			1.27036	7.03742	8.21429	1.47506	4.56679	5.09694
	N						7
	SD						14.159			3.36105	18.6193	21.733	3.90264	12.0826	13.4852
3	mean	OCA	FRESH	20	standard		29.3333	45	120	10.0667	39.7333	60.9333	17.5062	39.0427	51.3609
	SE						5.17472			5.07488	3.85458	4.10135	4.61655	2.24645	2.41593
	N						3
	SD						8.96289			8.78996	6.67633	7.10375	7.9961	3.89097	4.18452
4	mean	OCA	FRESH	20	high		29.3333	45	120	60.9333	68.9333	78.2333	51.3609	56.6247	62.5329
	SE						5.17472			4.10135	8.32793	5.09717	2.41593	5.47664	3.6934
	N						3
	SD						8.96289			7.10375	14.4244	8.82855	4.18452	9.48581	6.39715
